# Supplementary material for: Listeria cossartiae sp. nov., Listeria immobilis sp. nov., Listeria portnoyi sp. nov. and Listeria rustica sp. nov., isolated from agricultural water and natural environments
Source: Int J Syst Evol Microbiol. 2021 May 17;71(5):004795. doi: 10.1099/ijsem.0.004795 (PMC8289207; doi:10.1099/ijsem.0.004795)
Supplement: Supplementary material 2 [file ijsem-71-4795-s002.xlsx]

## Sheet: All genomes
	L_aquatica_FSL_S10-1188	L_booriae_FSL_A5-0281	L_cornellensis_FSL_F6-0969	L_costaricensis_CLIP201600682	L_fleischmannii_LU2006-1	L_floridensis_FSL_S10-1187	L_goaensis_ILCC801	L_grandensis_FSL_F6-0971	L_grayi_DSM-20601	L_innocua_ATCC33090	L_ivanovii_PAM55	L_marthii_FSL_S4-120	L_monocytogenes_ATCC19117	L_monocytogenes_FSL_J1-208	L_monocytogenes_NCTC10357	L_monocytogenes_SLCC2376	L_monocytogenes_SLCC2479	L_newyorkensis_FSL_M6-0635	L_riparia_FSL_S10-1204	L_rocourtiae_FSL_F6-920	L_seeligeri_SLCC3954	L_thailandensis_CLIP201500305	L_valentina_CLIP201900642	L_weihenstephanensis_FSL_R9-0317	L_welshimeri_SLCC5334	L_farberi FSL_L7-0072	L_farberi_FSL_L7-0083	L_farberi_FSL_L7-0091	L_cossartiae_cayugensis_FSL_L7_0123_contigs_long	L_cossartiae_cossartiae FSL_L7_0229_contigs_long	L_cossartiae_cossartiae FSL_L7_0233_contigs_long	L-cossartiae_cossartiae FSL_L7_0253_contigs_long	L_cossartiae_cossartiae FSL_L7_0478_contigs_long	L_cossartiae_cayugensis FSL_L7_0993_contigs_long	L_cossartiae_cossartiae FSL_L7_1425_contigs_long	L-cossartiae_cossartiae FSL_L7_1426_contigs_long	L_cossartiae_cossartiae FSL_L7_1434_contigs_long	L_cossartiae_cossartiae FSL_L7_1435_contigs_long	L_cossartiae_cossartiae FSL_L7_1447_contigs_long	L_immobilis FSL_L7_1485_contigs_long	L_immobilis FSL_L7_1509_contigs_long	L_immobilis FSL_L7_1510_contigs_long	L_immobilis FSL_L7_1515_contigs_long	L_immobilis FSL_L7_1517_contigs_long	L_immobilis FSL_L7_1519_contigs_long	L_immobilis FSL_L7_1554_contigs_long	L_immobilis FSL_L7_1558_contigs_long	L_immobilis FSL_L7_1578_contigs_long	L_portnoyi FSL_L7_1582_contigs_long
L_aquatica_FSL_S10-1188	1	0.723524	0.723457	0.73128	0.742023	0.762376	0.741834	0.724387	0.724534	0.731696	0.732402	0.729573	0.732259	0.730134	0.732822	0.732551	0.732829	0.723046	0.724551	0.724965	0.73236	0.859855	0.861077	0.72448	0.732849	0.7315	0.732028	0.731833	0.731006	0.730955	0.7309	0.730615	0.731192	0.730035	0.730831	0.731124	0.730727	0.731497	0.730818	0.73267	0.732767	0.732918	0.732394	0.733176	0.73258	0.732904	0.73251	0.732162	0.723215
L_booriae_FSL_A5-0281	0.722445	1	0.80017	0.722314	0.723522	0.723595	0.725952	0.795375	0.720298	0.732866	0.732192	0.731611	0.733069	0.73276	0.734571	0.734708	0.734535	0.803069	0.9214	0.789037	0.732391	0.722971	0.723281	0.794981	0.73274	0.732944	0.732865	0.732543	0.734406	0.73448	0.734552	0.734564	0.734299	0.734504	0.734568	0.734583	0.734439	0.735544	0.734624	0.731837	0.731163	0.731633	0.730901	0.731322	0.731047	0.731736	0.73119	0.731126	0.801309
L_cornellensis_FSL_F6-0969	0.721966	0.799066	1	0.723437	0.724412	0.724935	0.725239	0.835741	0.719437	0.730317	0.730197	0.73027	0.731909	0.729654	0.73186	0.731962	0.731776	0.903826	0.795976	0.83677	0.73022	0.723619	0.723806	0.83025	0.729606	0.729547	0.729636	0.729576	0.732184	0.732601	0.732263	0.732508	0.732993	0.731793	0.732905	0.733015	0.732567	0.732449	0.733222	0.729645	0.72892	0.729739	0.728605	0.729139	0.728868	0.72957	0.728706	0.728718	0.888184
L_costaricensis_CLIP201600682	0.728996	0.723128	0.724343	1	0.731199	0.7339	0.73308	0.723241	0.724241	0.728875	0.729188	0.726526	0.728884	0.728299	0.729315	0.729346	0.729407	0.724437	0.72295	0.721439	0.72969	0.730444	0.730556	0.724235	0.728143	0.727528	0.72802	0.727374	0.729689	0.730626	0.729894	0.729749	0.729933	0.729732	0.729388	0.730583	0.729914	0.729984	0.730241	0.728762	0.729476	0.729213	0.729421	0.728987	0.729462	0.729163	0.729599	0.72954	0.72302
L_fleischmannii_LU2006-1	0.741842	0.725882	0.725195	0.733421	1	0.742494	0.806923	0.724851	0.724312	0.737366	0.737274	0.734666	0.737696	0.735051	0.737875	0.737519	0.737832	0.724173	0.726264	0.725019	0.738023	0.743398	0.74169	0.72766	0.739359	0.73737	0.737789	0.737103	0.737312	0.736516	0.737056	0.737027	0.736757	0.736553	0.737217	0.737332	0.736764	0.737393	0.737092	0.738388	0.738739	0.739277	0.738614	0.738362	0.73844	0.738153	0.738433	0.738334	0.724377
L_floridensis_FSL_S10-1187	0.762215	0.723368	0.723967	0.733976	0.740332	1	0.742115	0.722901	0.725444	0.73133	0.731208	0.728619	0.731837	0.730651	0.732127	0.732509	0.732019	0.723352	0.723221	0.721784	0.732183	0.765217	0.763585	0.724085	0.732751	0.732057	0.731514	0.731411	0.732009	0.731437	0.731511	0.731813	0.731924	0.732293	0.731603	0.73184	0.731829	0.732307	0.73199	0.731147	0.730877	0.731294	0.730803	0.730783	0.730566	0.731653	0.731471	0.731012	0.722904
L_goaensis_ILCC801	0.741181	0.726824	0.726461	0.732386	0.806135	0.743573	1	0.724792	0.722534	0.735794	0.735023	0.734466	0.73566	0.734634	0.735535	0.735947	0.73553	0.725649	0.725304	0.724135	0.734732	0.74098	0.74147	0.726805	0.736144	0.735277	0.735091	0.735151	0.73616	0.736129	0.735659	0.735632	0.736239	0.737031	0.736152	0.736151	0.736496	0.735726	0.736123	0.735435	0.735634	0.735482	0.73595	0.735438	0.735659	0.735886	0.736058	0.735883	0.725698
L_grandensis_FSL_F6-0971	0.723545	0.796603	0.836406	0.724114	0.724285	0.724224	0.72531	1	0.721012	0.731001	0.729499	0.73025	0.732184	0.730231	0.731714	0.732083	0.731707	0.833076	0.7939	0.810789	0.730263	0.723773	0.722865	0.816136	0.730535	0.730266	0.73026	0.729882	0.732645	0.731869	0.731528	0.731947	0.73184	0.732164	0.731733	0.732368	0.73159	0.732663	0.732237	0.72889	0.728739	0.728434	0.728422	0.728423	0.728242	0.729058	0.728702	0.728406	0.831812
L_grayi_DSM-20601	0.725487	0.722533	0.720629	0.725545	0.723397	0.725371	0.722789	0.721448	1	0.72926	0.729302	0.728049	0.730869	0.72826	0.730658	0.730541	0.730725	0.721491	0.721589	0.720151	0.729806	0.723619	0.722855	0.721931	0.730676	0.728861	0.728819	0.728582	0.729927	0.72943	0.73014	0.729732	0.729719	0.729615	0.729525	0.729607	0.729409	0.729492	0.729683	0.729089	0.729203	0.729508	0.729098	0.729209	0.728797	0.728877	0.728672	0.72887	0.722092
L_innocua_ATCC33090	0.732043	0.73366	0.731766	0.730056	0.738414	0.732365	0.736026	0.731149	0.730582	1	0.829776	0.87341	0.882934	0.875711	0.880662	0.881652	0.88081	0.730637	0.732932	0.731458	0.831823	0.732891	0.732586	0.732351	0.869468	0.919801	0.919364	0.919527	0.874247	0.874144	0.874652	0.874884	0.87452	0.873781	0.874378	0.874759	0.87398	0.874232	0.874819	0.828057	0.827724	0.828	0.82753	0.828022	0.827677	0.827991	0.827784	0.827646	0.732183
L_ivanovii_PAM55	0.736932	0.736803	0.735045	0.733353	0.740689	0.73673	0.738057	0.733823	0.73525	0.830675	1	0.827024	0.828929	0.825057	0.828096	0.829017	0.828071	0.734664	0.736536	0.737771	0.874827	0.737173	0.736728	0.736708	0.830225	0.82873	0.828453	0.827524	0.82954	0.829401	0.829047	0.829115	0.829519	0.829325	0.829277	0.829577	0.829138	0.829361	0.828804	0.865315	0.865512	0.865167	0.865292	0.859718	0.865413	0.865491	0.865454	0.865201	0.735961
L_marthii_FSL_S4-120	0.727701	0.73096	0.728518	0.72646	0.733928	0.726898	0.732569	0.728441	0.727127	0.873642	0.826189	1	0.890359	0.888376	0.895281	0.89291	0.895329	0.72797	0.729583	0.727855	0.82957	0.728448	0.729761	0.730327	0.862101	0.871313	0.871301	0.871285	0.945995	0.933603	0.933016	0.933487	0.935132	0.947406	0.934541	0.934782	0.934636	0.934921	0.934438	0.824157	0.824113	0.824122	0.824121	0.823839	0.824121	0.824137	0.823947	0.824081	0.72737
L_monocytogenes_ATCC19117	0.73508	0.737673	0.735389	0.732203	0.738689	0.735336	0.735857	0.734152	0.733946	0.884012	0.828883	0.89139	1	0.930873	0.946264	0.946088	0.945991	0.734946	0.736743	0.735257	0.830627	0.734799	0.734863	0.736549	0.864739	0.886981	0.887167	0.885994	0.892474	0.892202	0.892604	0.891964	0.893161	0.892411	0.893106	0.893298	0.892647	0.892667	0.893419	0.826442	0.825902	0.826081	0.825603	0.825525	0.825535	0.826431	0.825951	0.825616	0.735341
L_monocytogenes_FSL_J1-208	0.729055	0.732872	0.730946	0.727992	0.736356	0.730239	0.733289	0.729418	0.728765	0.875832	0.825406	0.887574	0.931187	1	0.92311	0.954095	0.923131	0.730215	0.732149	0.730971	0.828643	0.730184	0.729994	0.73082	0.861343	0.879091	0.878473	0.878892	0.890512	0.889776	0.890936	0.89026	0.88993	0.890122	0.891085	0.890141	0.890571	0.89015	0.89078	0.82424	0.823909	0.824282	0.823893	0.824104	0.823911	0.824226	0.82391	0.823864	0.731125
L_monocytogenes_NCTC10357	0.736013	0.737746	0.735578	0.733177	0.739788	0.734405	0.737032	0.73489	0.735413	0.881459	0.828677	0.895302	0.94676	0.922784	1	0.933136	0.999223	0.734432	0.736739	0.735592	0.831235	0.734344	0.73475	0.737602	0.866514	0.885837	0.886156	0.886043	0.895768	0.895239	0.895914	0.895736	0.89562	0.895539	0.896039	0.895738	0.895645	0.895361	0.895842	0.825924	0.825868	0.825819	0.82568	0.82662	0.825849	0.826014	0.825696	0.825785	0.733958
L_monocytogenes_SLCC2376	0.735945	0.738602	0.734495	0.732924	0.74009	0.73561	0.737321	0.735005	0.73481	0.882017	0.829015	0.892732	0.946098	0.953451	0.933197	1	0.933119	0.736026	0.736206	0.735731	0.831607	0.736158	0.735867	0.737457	0.865074	0.882737	0.882553	0.883088	0.895588	0.894718	0.895709	0.895202	0.895476	0.895109	0.89611	0.894884	0.895245	0.895207	0.896625	0.826585	0.826623	0.826339	0.82634	0.826082	0.826373	0.826466	0.826225	0.826258	0.73454
L_monocytogenes_SLCC2479	0.736531	0.7391	0.735188	0.733911	0.740038	0.736084	0.737114	0.735491	0.734461	0.882102	0.829477	0.896021	0.946988	0.923462	0.999153	0.933521	1	0.735435	0.738652	0.736707	0.832176	0.735692	0.736088	0.737757	0.866888	0.886502	0.886745	0.886623	0.896656	0.895993	0.896745	0.896086	0.896461	0.896383	0.896683	0.896743	0.89628	0.89595	0.89669	0.827024	0.8268	0.826855	0.826584	0.826706	0.826745	0.827005	0.826503	0.826474	0.73449
L_newyorkensis_FSL_M6-0635	0.723164	0.800897	0.902119	0.725552	0.723612	0.723976	0.725528	0.831663	0.721535	0.730658	0.730062	0.731027	0.731423	0.72986	0.731966	0.731823	0.732023	1	0.795435	0.837901	0.730377	0.723486	0.723527	0.832118	0.729776	0.73029	0.729724	0.729711	0.733021	0.733084	0.733098	0.732943	0.732933	0.733292	0.73274	0.733231	0.732971	0.732784	0.733056	0.729061	0.729234	0.72924	0.729204	0.728671	0.729453	0.729393	0.729225	0.729372	0.89132
L_riparia_FSL_S10-1204	0.721619	0.919927	0.794925	0.722616	0.72585	0.723199	0.725438	0.794301	0.7205	0.732606	0.731341	0.731532	0.733037	0.731122	0.732646	0.733055	0.732701	0.796061	1	0.785467	0.731325	0.724074	0.723472	0.790199	0.733091	0.732246	0.732152	0.732237	0.733882	0.734527	0.733905	0.734541	0.733949	0.733824	0.733901	0.734107	0.733473	0.734142	0.733881	0.731511	0.731093	0.731969	0.730744	0.73073	0.73091	0.731822	0.731086	0.730818	0.79477
L_rocourtiae_FSL_F6-920	0.724758	0.789886	0.837385	0.721609	0.72571	0.723773	0.724859	0.810346	0.71969	0.731537	0.731058	0.729643	0.731549	0.731456	0.731849	0.73206	0.731942	0.84023	0.785857	1	0.731658	0.724387	0.724227	0.8101	0.732779	0.731251	0.730706	0.731202	0.73218	0.732461	0.732167	0.732011	0.731546	0.732118	0.732398	0.732459	0.731656	0.731649	0.732217	0.730949	0.731501	0.731385	0.731301	0.731107	0.731029	0.731058	0.73082	0.730988	0.837334
L_seeligeri_SLCC3954	0.735516	0.737047	0.734198	0.732331	0.740062	0.73587	0.736369	0.734809	0.735162	0.834126	0.875366	0.830347	0.831768	0.828765	0.832024	0.832232	0.832028	0.733935	0.736273	0.735959	1	0.735686	0.735922	0.736139	0.832394	0.831039	0.830568	0.830906	0.83304	0.832948	0.83298	0.832761	0.833064	0.833103	0.833177	0.833213	0.832803	0.833236	0.832519	0.855588	0.856144	0.855237	0.855812	0.85222	0.855728	0.855745	0.85593	0.855743	0.734883
L_thailandensis_CLIP201500305	0.859901	0.724161	0.724282	0.733215	0.742953	0.765629	0.742284	0.724232	0.725213	0.73254	0.731377	0.729254	0.73185	0.730222	0.731753	0.732202	0.731837	0.724011	0.725153	0.722731	0.732364	1	0.938151	0.724576	0.732537	0.731743	0.731511	0.731984	0.731776	0.730577	0.730514	0.730718	0.731322	0.731613	0.731147	0.731449	0.730775	0.731284	0.730424	0.731951	0.732052	0.732056	0.731994	0.732923	0.732372	0.732187	0.732373	0.731516	0.724722
L_valentina_CLIP201900642	0.860546	0.723436	0.722906	0.731745	0.741221	0.764317	0.741551	0.723184	0.723837	0.730969	0.732199	0.728215	0.731658	0.729542	0.730893	0.731451	0.730809	0.723283	0.7242	0.723597	0.732277	0.937893	1	0.72405	0.731872	0.731489	0.731288	0.731508	0.730259	0.73061	0.730052	0.730656	0.730901	0.729865	0.730274	0.730758	0.730442	0.730882	0.73021	0.731639	0.731231	0.731662	0.730959	0.731491	0.731122	0.731543	0.731163	0.731349	0.722536
L_weihenstephanensis_FSL_R9-0317	0.722608	0.794864	0.831433	0.724038	0.725698	0.724901	0.726235	0.815639	0.721648	0.733627	0.73221	0.730984	0.733528	0.731091	0.733925	0.734106	0.733975	0.833186	0.7911	0.80993	0.732781	0.723601	0.724214	1	0.733558	0.732463	0.731939	0.732275	0.733429	0.734297	0.733277	0.733814	0.734263	0.733778	0.733411	0.734229	0.733961	0.734074	0.734324	0.730686	0.730556	0.731618	0.730046	0.731224	0.730268	0.730794	0.730346	0.730254	0.845015
L_welshimeri_SLCC5334	0.737561	0.737617	0.734108	0.732912	0.741885	0.73787	0.737989	0.73472	0.735953	0.870364	0.830002	0.862682	0.865321	0.861045	0.866505	0.865465	0.86646	0.734248	0.73759	0.737566	0.83128	0.737763	0.73776	0.736433	1	0.867538	0.867148	0.867324	0.863613	0.863147	0.863069	0.863118	0.863833	0.862961	0.86329	0.863586	0.863257	0.863899	0.863019	0.829425	0.828801	0.828127	0.828284	0.828336	0.828742	0.829262	0.828709	0.828478	0.735728
L_farberi FSL_L7-0072	0.731167	0.733	0.730405	0.727659	0.736875	0.731484	0.73336	0.729654	0.728858	0.919382	0.827276	0.870148	0.886546	0.87866	0.884817	0.881908	0.884856	0.730566	0.733236	0.731784	0.829017	0.730375	0.730875	0.731876	0.866876	1	0.994599	0.993362	0.871515	0.870982	0.87094	0.869947	0.870968	0.87162	0.871561	0.871439	0.871332	0.871322	0.871114	0.825199	0.824712	0.825083	0.824735	0.824921	0.824845	0.825204	0.824753	0.824827	0.730787
L_farberi FSL_L7-0083	0.731452	0.733274	0.730519	0.727799	0.737157	0.733141	0.733406	0.730627	0.729136	0.919211	0.827127	0.871614	0.886895	0.878176	0.885333	0.881925	0.885404	0.730083	0.732961	0.730494	0.829143	0.73037	0.731455	0.732466	0.866237	0.994862	1	0.994379	0.871557	0.871746	0.871468	0.87159	0.871341	0.871496	0.871994	0.871725	0.871416	0.871645	0.87185	0.825278	0.825239	0.825106	0.825214	0.824973	0.825261	0.825353	0.825375	0.825194	0.731348
L_farberi FSL_L7-0091	0.731623	0.734761	0.731929	0.728091	0.737032	0.732268	0.734663	0.731101	0.730725	0.918671	0.825921	0.870543	0.885187	0.877743	0.884812	0.881594	0.88481	0.731406	0.734379	0.73301	0.828953	0.732862	0.732649	0.733439	0.866048	0.992103	0.99334	1	0.870677	0.871311	0.870748	0.871109	0.870984	0.870826	0.871272	0.871279	0.871292	0.871201	0.871144	0.823833	0.824238	0.824011	0.824543	0.823975	0.824636	0.823834	0.824613	0.824154	0.732259
L_cossartiae_cayugensis FSL_L7_0123_contigs_long	0.730429	0.734023	0.731779	0.73004	0.737465	0.730914	0.734901	0.730801	0.730381	0.874288	0.828139	0.945514	0.892024	0.89057	0.89591	0.89479	0.895927	0.73173	0.733931	0.730972	0.831158	0.731483	0.730781	0.732594	0.862638	0.872161	0.871618	0.87193	1	0.94673	0.946907	0.947143	0.946892	0.97194	0.947218	0.946466	0.946671	0.946963	0.947338	0.825394	0.825218	0.825127	0.825274	0.824646	0.825141	0.825512	0.825203	0.825319	0.73201
L_cossartiae_cossartiae FSL_L7_0229_contigs_long	0.731442	0.735765	0.732798	0.73043	0.735898	0.731489	0.735252	0.731267	0.729437	0.874441	0.828349	0.933371	0.892116	0.890056	0.895528	0.894526	0.895456	0.732586	0.733942	0.731051	0.831583	0.73159	0.731963	0.734552	0.86269	0.872512	0.872083	0.872707	0.947013	1	0.986818	0.987152	0.972899	0.950956	0.975075	0.975101	0.974765	0.973674	0.974673	0.825489	0.825011	0.825151	0.824967	0.824813	0.824873	0.825615	0.824867	0.824985	0.733111
L_cossartiae_cossartiae FSL_L7_0233_contigs_long	0.730588	0.736781	0.73492	0.730511	0.736992	0.733001	0.736316	0.732007	0.73105	0.874837	0.827448	0.932106	0.892635	0.890786	0.895381	0.895538	0.895396	0.734608	0.735507	0.733154	0.83136	0.730791	0.731266	0.734077	0.86252	0.871511	0.871323	0.871532	0.947133	0.986347	1	0.986577	0.972015	0.949743	0.97485	0.973835	0.975053	0.974148	0.974425	0.8242	0.823627	0.823873	0.823664	0.823793	0.823549	0.824182	0.823826	0.823812	0.734845
L_cossartiae_cossartiae FSL_L7_0253_contigs_long	0.729342	0.735707	0.732631	0.729567	0.736711	0.730575	0.734785	0.731803	0.729933	0.875364	0.827856	0.93338	0.891837	0.890491	0.895318	0.89511	0.895152	0.732965	0.733648	0.731825	0.83161	0.730052	0.730498	0.733045	0.862875	0.871576	0.872161	0.872442	0.94762	0.987294	0.986762	1	0.972714	0.950323	0.97518	0.974324	0.975284	0.974328	0.975021	0.824327	0.823885	0.824019	0.823773	0.823723	0.823618	0.824155	0.823642	0.823815	0.733198
L_cossartiae_cossartiae FSL_L7_0478_contigs_long	0.730678	0.737189	0.734854	0.731204	0.736455	0.731998	0.735227	0.732057	0.729948	0.874649	0.827893	0.935369	0.892877	0.889909	0.895307	0.895195	0.895323	0.73453	0.73561	0.733127	0.831785	0.731544	0.732168	0.735082	0.86253	0.87189	0.871513	0.872153	0.947443	0.97273	0.971763	0.972439	1	0.952802	0.982778	0.982481	0.982069	0.983999	0.98193	0.824823	0.824353	0.824471	0.824136	0.824257	0.824158	0.824587	0.824298	0.824271	0.736173
L_cossartiae_cayugensis FSL_L7_0993_contigs_long	0.731918	0.736492	0.733522	0.731377	0.737246	0.732237	0.735039	0.732456	0.731483	0.874093	0.828222	0.946901	0.892333	0.889936	0.895697	0.894756	0.895564	0.733967	0.735787	0.732772	0.831811	0.731888	0.73193	0.734943	0.862447	0.872012	0.871563	0.872316	0.972192	0.950718	0.949413	0.950176	0.952717	1	0.952253	0.952488	0.951945	0.952277	0.951949	0.825989	0.82561	0.825607	0.825239	0.825126	0.825347	0.825717	0.825107	0.82526	0.735325
L_cossartiae_cossartiae FSL_L7_1425_contigs_long	0.731011	0.735563	0.732585	0.729834	0.737016	0.731906	0.736111	0.732266	0.729337	0.874573	0.828325	0.934196	0.893239	0.890702	0.896257	0.896353	0.896216	0.73319	0.735204	0.732375	0.832073	0.731169	0.731444	0.733582	0.863426	0.872526	0.871848	0.872369	0.947448	0.974971	0.974661	0.975152	0.982587	0.951944	1	0.982296	0.983666	0.983705	0.984202	0.825012	0.825137	0.824828	0.824998	0.824666	0.825058	0.824692	0.824755	0.825089	0.734294
L_cossartiae_cossartiae FSL_L7_1426_contigs_long	0.730475	0.736398	0.732915	0.730322	0.737138	0.732042	0.735575	0.731198	0.731301	0.874574	0.827934	0.93394	0.892453	0.89013	0.895537	0.895281	0.895527	0.732537	0.734328	0.731514	0.831938	0.730939	0.731911	0.733563	0.862704	0.871718	0.871545	0.872136	0.94682	0.974761	0.973408	0.974353	0.982732	0.952576	0.982507	1	0.98246	0.983123	0.982241	0.825028	0.823911	0.824297	0.823441	0.824213	0.823504	0.824717	0.823414	0.823511	0.734728
L_cossartiae_cossartiae FSL_L7_1434_contigs_long	0.730428	0.734712	0.731313	0.72995	0.736293	0.731543	0.735606	0.730416	0.728953	0.874386	0.827764	0.934348	0.892776	0.890554	0.895973	0.89522	0.896019	0.732093	0.733771	0.73063	0.831421	0.73071	0.7312	0.732775	0.862434	0.872455	0.871845	0.872619	0.947643	0.974858	0.975134	0.975336	0.982469	0.952221	0.983712	0.98297	1	0.984157	0.983383	0.825194	0.824571	0.824477	0.824482	0.823835	0.82423	0.82502	0.824209	0.824565	0.733753
L_cossartiae_cossartiae FSL_L7_1435_contigs_long	0.730335	0.736081	0.732902	0.729407	0.736678	0.731256	0.735509	0.732108	0.730018	0.873934	0.827924	0.934813	0.892673	0.890298	0.895313	0.895362	0.895303	0.732464	0.734744	0.731169	0.831714	0.731658	0.731621	0.732075	0.86276	0.872248	0.871569	0.872512	0.947461	0.97286	0.973754	0.973936	0.98373	0.952455	0.983717	0.983072	0.984548	1	0.982903	0.82448	0.823836	0.823975	0.823577	0.823891	0.823612	0.824312	0.8234	0.823828	0.734126
L_cossartiae_cossartiae FSL_L7_1447_contigs_long	0.730838	0.736871	0.73477	0.730918	0.736659	0.732768	0.736227	0.732053	0.73131	0.875239	0.827671	0.933648	0.893599	0.890869	0.896355	0.896138	0.896389	0.734138	0.73426	0.733033	0.831517	0.732429	0.732925	0.734096	0.862446	0.871992	0.871954	0.872431	0.947304	0.974696	0.973739	0.975131	0.9818	0.952086	0.983855	0.982165	0.982968	0.983317	1	0.824487	0.824685	0.824425	0.824433	0.824304	0.824633	0.824195	0.824353	0.824726	0.734415
L_immobilis FSL_L7_1485_contigs_long	0.732916	0.73233	0.730827	0.728889	0.738689	0.731644	0.735159	0.729717	0.73067	0.82808	0.863371	0.824072	0.824913	0.823641	0.825148	0.825045	0.825295	0.729376	0.733355	0.730883	0.853933	0.732316	0.732571	0.731681	0.827788	0.825539	0.825449	0.824992	0.825447	0.825116	0.823979	0.8245	0.825065	0.825979	0.824956	0.824702	0.825199	0.824886	0.825159	1	0.99394	0.994675	0.993847	0.980812	0.993646	0.998704	0.993886	0.994046	0.73052
L_immobilis FSL_L7_1509_contigs_long	0.731372	0.731866	0.730196	0.728076	0.738451	0.730929	0.73466	0.729158	0.729198	0.827649	0.863685	0.823757	0.824797	0.823666	0.824857	0.825233	0.82493	0.729123	0.731305	0.731387	0.855069	0.732061	0.731738	0.731792	0.827594	0.824835	0.824917	0.824808	0.825004	0.82434	0.823465	0.824036	0.824689	0.825286	0.82484	0.823774	0.824349	0.824387	0.824637	0.993352	1	0.993393	0.999416	0.979419	0.999167	0.993039	0.997941	0.996998	0.73095
L_immobilis FSL_L7_1510_contigs_long	0.733488	0.731911	0.729235	0.72991	0.739894	0.73298	0.735447	0.728944	0.731532	0.828083	0.863577	0.824482	0.825234	0.823715	0.825489	0.82502	0.825561	0.728806	0.732195	0.731749	0.853704	0.732864	0.733009	0.731817	0.827519	0.825199	0.824998	0.824915	0.824895	0.823954	0.823891	0.824028	0.824361	0.825262	0.824365	0.824033	0.824254	0.824163	0.824153	0.995079	0.994108	1	0.993587	0.979673	0.993045	0.99498	0.994058	0.994035	0.728995
L_immobilis FSL_L7_1515_contigs_long	0.732161	0.732321	0.72966	0.729869	0.738217	0.731082	0.734465	0.728628	0.729875	0.827356	0.86344	0.823208	0.824499	0.823044	0.824892	0.824627	0.82494	0.728635	0.732016	0.730886	0.855018	0.732035	0.731503	0.731353	0.827451	0.824677	0.824678	0.824889	0.824964	0.823847	0.823433	0.823592	0.824039	0.824634	0.824268	0.823159	0.823812	0.824035	0.823874	0.993822	0.999591	0.99291	1	0.979159	0.99869	0.993538	0.998055	0.99673	0.729911
L_immobilis FSL_L7_1517_contigs_long	0.733105	0.73263	0.730349	0.729671	0.737711	0.731708	0.734496	0.72961	0.72999	0.827874	0.85844	0.823651	0.824254	0.822986	0.824835	0.824271	0.825093	0.729648	0.732779	0.732133	0.850805	0.733267	0.732718	0.732683	0.826972	0.824847	0.824467	0.824521	0.824398	0.823915	0.82362	0.823647	0.824069	0.824703	0.824202	0.823904	0.82345	0.824013	0.824043	0.979769	0.979224	0.978497	0.97896	1	0.979124	0.979882	0.977337	0.978127	0.73153
L_immobilis FSL_L7_1519_contigs_long	0.733081	0.733352	0.730424	0.729877	0.738784	0.731844	0.735084	0.729579	0.730195	0.827751	0.863476	0.823435	0.824723	0.823895	0.825158	0.82512	0.825144	0.729974	0.732843	0.731807	0.85508	0.733718	0.733114	0.732283	0.828044	0.82504	0.824917	0.825349	0.825171	0.824541	0.823946	0.824094	0.824742	0.82529	0.824854	0.824065	0.824523	0.824658	0.824824	0.993585	0.999411	0.99284	0.998694	0.979372	1	0.9935	0.998176	0.996805	0.731143
L_immobilis FSL_L7_1554_contigs_long	0.732611	0.731683	0.730093	0.728686	0.738181	0.731304	0.734414	0.729774	0.731195	0.827698	0.86361	0.823904	0.824987	0.823639	0.824844	0.824849	0.825217	0.72822	0.732352	0.730673	0.853815	0.73237	0.732674	0.731371	0.8274	0.824655	0.824672	0.824257	0.825357	0.824823	0.824023	0.824075	0.824594	0.825516	0.824556	0.824374	0.82466	0.824394	0.82421	0.998993	0.993859	0.994946	0.993707	0.980482	0.993518	1	0.994234	0.993853	0.729779
L_immobilis FSL_L7_1558_contigs_long	0.734568	0.733029	0.730728	0.729664	0.739284	0.731897	0.735299	0.729894	0.730563	0.827857	0.863775	0.823859	0.824787	0.823568	0.824989	0.825024	0.825014	0.728823	0.732575	0.731435	0.854933	0.73395	0.73305	0.731292	0.827837	0.824581	0.82439	0.825044	0.825128	0.824275	0.823462	0.823933	0.823955	0.824883	0.824378	0.823215	0.824081	0.824279	0.824045	0.993881	0.998169	0.993728	0.998153	0.977268	0.998018	0.994064	1	0.998283	0.730385
L_immobilis FSL_L7_1578_contigs_long	0.733276	0.732754	0.730067	0.729496	0.739553	0.73207	0.735472	0.729368	0.730092	0.82773	0.863959	0.82427	0.824672	0.823722	0.825094	0.825006	0.825046	0.728405	0.73216	0.7317	0.854739	0.732776	0.73311	0.730891	0.82772	0.825071	0.825161	0.825311	0.824772	0.824415	0.823234	0.823931	0.824617	0.824982	0.824696	0.82376	0.824311	0.824577	0.824468	0.994157	0.997834	0.994375	0.997503	0.979092	0.997288	0.993994	0.998748	1	0.728405
L_immobilis FSL_L7_1582_contigs_long	0.722764	0.801097	0.888946	0.724204	0.724636	0.72508	0.725783	0.831715	0.720737	0.731828	0.73156	0.729466	0.732998	0.731662	0.732738	0.732773	0.732799	0.892903	0.794885	0.837952	0.73199	0.723782	0.723815	0.845637	0.731265	0.731535	0.730946	0.731341	0.73409	0.733511	0.734449	0.733162	0.734669	0.734705	0.735533	0.735693	0.735097	0.735376	0.734083	0.731068	0.731057	0.730404	0.729999	0.730701	0.730164	0.730084	0.72986	0.730341	1
L_farberi FSL_L7-1693	0.733144	0.733697	0.732721	0.728578	0.738735	0.733127	0.735793	0.730057	0.730024	0.919197	0.827093	0.871002	0.886297	0.878158	0.884894	0.881557	0.884898	0.73084	0.733672	0.732278	0.828792	0.733408	0.732956	0.733461	0.865944	0.996941	0.994499	0.993577	0.87113	0.871398	0.871232	0.87148	0.871432	0.871115	0.871812	0.871903	0.871567	0.871437	0.871757	0.825322	0.825161	0.824913	0.825336	0.824336	0.825364	0.825237	0.825187	0.824873	0.73176
L_farberi FSL_L7-1699	0.732332	0.734136	0.731715	0.729049	0.738161	0.732516	0.735567	0.730685	0.729805	0.919401	0.826336	0.871257	0.886161	0.877486	0.884275	0.881262	0.884481	0.730659	0.734913	0.732745	0.828434	0.73271	0.732488	0.733574	0.865764	0.994203	0.991335	0.991212	0.871354	0.871079	0.870546	0.870683	0.870797	0.870987	0.870712	0.871027	0.870913	0.870887	0.870872	0.824666	0.824272	0.824232	0.824476	0.824824	0.824436	0.824677	0.824325	0.824078	0.731539
L_fleischmannii_coloradensis_TTUM1-001	0.743728	0.728674	0.728476	0.734938	0.956235	0.74495	0.80586	0.726952	0.727136	0.737222	0.739055	0.735191	0.737497	0.735701	0.738446	0.737935	0.738345	0.726193	0.728435	0.729	0.738649	0.74643	0.743446	0.728365	0.740931	0.737339	0.737677	0.737566	0.739404	0.738805	0.737238	0.73811	0.738905	0.738309	0.737723	0.739095	0.738357	0.738891	0.737808	0.73977	0.739496	0.740997	0.73941	0.739879	0.739576	0.740023	0.739539	0.739667	0.727756
L_grayi_murrayi_FSL_F6-1183	0.725164	0.723026	0.721386	0.724998	0.723397	0.725162	0.722633	0.721369	0.989413	0.730236	0.730174	0.727997	0.731827	0.729175	0.731339	0.731267	0.731401	0.720732	0.723566	0.720361	0.731308	0.724909	0.724072	0.721683	0.730758	0.729484	0.729459	0.729276	0.730841	0.731036	0.731377	0.730744	0.730684	0.731078	0.730797	0.730804	0.730607	0.730595	0.730204	0.730807	0.730199	0.729845	0.729945	0.730273	0.729957	0.730998	0.730273	0.729961	0.721493
L_ivanovii_ATCC49954	0.728155	0.728913	0.727992	0.725471	0.734292	0.727532	0.731356	0.726946	0.725551	0.827857	0.932911	0.82633	0.825949	0.825321	0.825142	0.826378	0.825337	0.726088	0.729443	0.728455	0.880004	0.728054	0.728354	0.728238	0.826583	0.824995	0.824774	0.824745	0.827362	0.826956	0.826207	0.826703	0.827022	0.827723	0.82677	0.827026	0.826724	0.826855	0.82675	0.87363	0.874478	0.873539	0.874558	0.86556	0.874493	0.873738	0.874607	0.874557	0.727149
L_rustica FSL_W9-0585_contigs_long	0.723891	0.799416	0.887184	0.725284	0.724817	0.725568	0.725552	0.830519	0.72174	0.731623	0.731343	0.731124	0.733568	0.731344	0.732828	0.733654	0.732841	0.888984	0.792179	0.83618	0.732449	0.725997	0.724216	0.844077	0.731641	0.732179	0.731762	0.731984	0.734479	0.735047	0.734601	0.734634	0.734979	0.73408	0.734329	0.734957	0.734587	0.735181	0.734612	0.729575	0.729992	0.729586	0.729347	0.729136	0.729643	0.729588	0.729744	0.729499	0.941631
[truncated: 6 more columns]

## Sheet: L. cossartiae only
	L_cossartiae_cayugensis_FSL_L7_0123	L_cossartiae_cayugensis FSL_L7_0993		L_cossartiae_cossartiae FSL_L7_0229	L_cossartiae_cossartiae FSL_L7_0233	L-cossartiae_cossartiae FSL_L7_0253	L_cossartiae_cossartiae FSL_L7_0478	L_cossartiae_cossartiae FSL_L7_1425	L-cossartiae_cossartiae FSL_L7_1426	L_cossartiae_cossartiae FSL_L7_1434	L_cossartiae_cossartiae FSL_L7_1435	L_cossartiae_cossartiae FSL_L7_1447
L_cossartiae_cayugensis FSL_L7_0123	1	0.97194		0.94673	0.946907	0.947143	0.946892	0.947218	0.946466	0.946671	0.946963	0.947338
L_cossartiae_cayugensis FSL_L7_0993	0.972192	1		0.950718	0.949413	0.950176	0.952717	0.952253	0.952488	0.951945	0.952277	0.951949
L_cossartiae_cossartiae FSL_L7_0229	0.947013	0.950956		1	0.986818	0.987152	0.972899	0.975075	0.975101	0.974765	0.973674	0.974673
L_cossartiae_cossartiae FSL_L7_0233	0.947133	0.949743		0.986347	1	0.986577	0.972015	0.97485	0.973835	0.975053	0.974148	0.974425
L_cossartiae_cossartiae FSL_L7_0253	0.94762	0.950323		0.987294	0.986762	1	0.972714	0.97518	0.974324	0.975284	0.974328	0.975021
L_cossartiae_cossartiae FSL_L7_0478	0.947443	0.952802		0.97273	0.971763	0.972439	1	0.982778	0.982481	0.982069	0.983999	0.98193
L_cossartiae_cossartiae FSL_L7_1425	0.947448	0.951944		0.974971	0.974661	0.975152	0.982587	1	0.982296	0.983666	0.983705	0.984202
L_cossartiae_cossartiae FSL_L7_1426	0.94682	0.952576		0.974761	0.973408	0.974353	0.982732	0.982507	1	0.98246	0.983123	0.982241
L_cossartiae_cossartiae FSL_L7_1434	0.947643	0.952221		0.974858	0.975134	0.975336	0.982469	0.983712	0.98297	1	0.984157	0.983383
L_cossartiae_cossartiae FSL_L7_1435	0.947461	0.952455		0.97286	0.973754	0.973936	0.98373	0.983717	0.983072	0.984548	1	0.982903
L_cossartiae_cossartiae FSL_L7_1447	0.947304	0.952086		0.974696	0.973739	0.975131	0.9818	0.983855	0.982165	0.982968	0.983317	1
